# Supplementary material for: Photoelectrocatalytic Degradation of Rhodamine B in the Presence of TiO2-BiVO4
Source: Materials (Basel). 2025 Sep 11;18(18):4253. doi: 10.3390/ma18184253 (PMC12471973; doi:10.3390/ma18184253)
Supplement: Supplementary file 1 [file materials-18-04253-s001.zip]

Archive with 1 entries (1 files):
- materials-3841819-supplementary.pdf
